# Supplementary material for: Variation in habitat soundscape characteristics influences settlement of a reef-building coral
Source: PeerJ. 2016 Oct 13;4:e2557. doi: 10.7717/peerj.2557 (PMC5068343; doi:10.7717/peerj.2557)
Supplement: Data S1 [file peerj-04-2557-s001.xlsx]

## Sheet: Settlement Count
Trial	Date deployed	Date retrieved	Site (treatment)	Replicate	Initial larval number	Settlement Count
1	2014-09-21	2014-09-23	CE	1	100	59
1	2014-09-21	2014-09-23	CE	2	100	44
1	2014-09-21	2014-09-23	CE	3	100	56
1	2014-09-21	2014-09-23	WF	1	100	61
1	2014-09-21	2014-09-23	WF	2	100	56
1	2014-09-21	2014-09-23	WF	3	100	48
1	2014-09-21	2014-09-23	CW	1	100	36
1	2014-09-21	2014-09-23	CW	2	100	44
1	2014-09-21	2014-09-23	CW	3	100	44
2	2014-09-24	2014-09-25	CE	1	100	57
2	2014-09-24	2014-09-25	CE	2	100	52
2	2014-09-24	2014-09-25	CE	3	100	69
2	2014-09-24	2014-09-25	WF	1	100	73
2	2014-09-24	2014-09-25	WF	2	100	66
2	2014-09-24	2014-09-25	WF	3	100	73
2	2014-09-24	2014-09-25	CW	1	100	59
2	2014-09-24	2014-09-25	CW	2	100	51
2	2014-09-24	2014-09-25	CW	3	100	57

## Sheet: Acoustic data
	WF	Car East	Car West
SPL Low LL	105.591	99.834	101.873
SPL Low median	106.946	101.682	103.403
SPL Low UL	109.208	104.9	105.214
SPL High LL	116.638	112.232	112.855
SPL High median	117.262	112.822	113.719
SPL High UL	117.964	113.639	114.721
Snap rate LL	5928.86	2425.75	2910.03
Snap rate median	6961.74	2653.7	3433.69
Snap rate UL	7695.92	2899.82	3803.97
Hf LL	0.461732	0.45072	0.474917
Hf median	0.480684	0.473552	0.487213
Hf UL	0.494992	0.488845	0.495218
Ht LL	0.979003	0.979434	0.971189
Ht median	0.983123	0.983371	0.974315
Ht UL	0.986424	0.986532	0.978031
